# Supplementary material for: HAMP as a Prognostic Biomarker for Colorectal Cancer Based on Tumor Microenvironment Analysis
Source: Front Oncol. 2022 Aug 5;12:884474. doi: 10.3389/fonc.2022.884474 (PMC9386429; doi:10.3389/fonc.2022.884474)
Supplement: Supplementary file 8 [file Table_1.xlsx]

## Sheet: positive cells% 
	HAMP		CD4		CD68
	T	N	N	T	N	T
1	3.307	9.431	17.947	13.967	20.201	5.13
1	5.54	0	17.789	12.812	22.855	2.841
1	3.598	3.442	15.49	17.986	41.461	1.898
2	2.329	14.063	23.851	30.498	10.072	1.66
2	1.466	8.914	27.562	19.622	11.355	1.27
2	1.561	7.937	26.251	21.624	10.331	2.07
3	1.801	1.635	5.873	37.686	4.828	1.276
3	0.513	0.374	6.302	38.069	3.385	1.221
3	0.809	0.653	5.159	49.377	3.725	0.481
4	7.305	4.199	0.885	11.299	9.218	1.679
4	1.535	3.731	0.94	9.964	11.678	0.839
4	1.797	5.492	0.672	19.558	13.501	3.746
5	29.063	36.135	45.857	1.474	8.198	7.805
5	13.466	32.893	35.003	0.77	7.033	6.019
5	15.879	39.889	29.487	0.564	4.589	7.87
6	6.074	2.23	17.306	2.495	11.041	18.658
6	4.624	1.158	17.376	5.751	9.237	14.494
6	2.446	1.502	13.307	2.225	8.902	14.908
7	24.831	3.289	0.422	26.093	11.503	9.241
7	4.69	7.199	0.076	24.882	10.725	7.145
7	5.88	1.917	0.132	17.896	12.441	9.261
8	0.652	0.475	3.155	4.387	6.213	7.416
8	1.291	0.502	4.321	1.588	7.526	8.485
8	0.506	2.297	3.325	1.278	3.346	14.82
9	9.852	3.599	16.683	27.027	3.673	8.346
9	7.282	8.691	17.794	13.691	7.783	7.743
9	20.579	9.072	15.584	8.622	5.806	6.63
10	2.609	25.775	23.441	27.173	16.246	3.877
10	0.381	24.695	19.292	16.648	14.054	4.406
10	2.489	35.599	18.351	17.827	14.721	4.004
11	0.747	1.292	19.032	31.195	10.836	1.541
11	1.763	1.346	24.675	32.125	15.152	3.023
11	6.744	0.888	41.209	36.111	14.097	1.876
12	12.217	2.727	27.819	35.84	8.383	3.83
12	7.036	2.63	31.024	38.841	8.259	2.706
12	12.365	1.491	32.312	34.995	8.434	1.763
13	0.685	1.407	17.016	41.005	2.607	4.988
13	0.865	4.257	14.251	21.033	3.907	6.52
13	1.691	4.321	17.677	31.055	3.732	6.734
14	7.458	0.803	1.328	2.402	16.36	13.093
14	6.861	1.617	0.075	3.75	12.228	4.026
14	1.117	2.119	0.059	1.745	12.696	10.423
15	8.545	10.097	14.956	18.357	8.333	2.922
15	8.703	12.533	12.89	16.721	6.637	1.994
15	12.723	10.255	13.003	29.403	7.918	1.962
16	23.159	23.077	57.991	10.842	16.281	1.997
16	25.555	28.76	55	10.134	22.962	1.059
16	0.182	36.286	59.364	15.927	29.854	2.654
17	10.956	11.056	11.514	12.917	2.298	2.696
17	10.263	9.286	15.739	8.794	1.791	2.373
17	1.975	11.922	10.533	18.366	1.341	1.962
18	5.599	66.438	0.354	17.737	17.455	18.476
18	25.507	64.917	0.25	14.627	21.154	15.791
18	15.899	66.875	0.168	5.66	17.555	10.001
19	10.073	11.659	52.134	31.926	3.894	9.924
19	10.107	11.489	50.8	72.317	4.156	9.499
19	7.506	14.173	50.565	61.164	8.157	9.091
20	0.233	2.224	12.663	15.806	6.984	0.689
20	0.49	3.469	17.612	12.339	4.652	3.659
20	0.166	4.119	9.564	18.356	4.635	2.43
21	0.743	1.426	0.627	38.5	6.609	0.542
21	0.033	1.026	0.343	33.859	6.178	0.093
21	0.144	1.275	0.735	26	6.134	0.386
22	35.998	8.32	20.383	21.948	23.11	1.165
22	19.504	15.409	19.59	26.509	20.954	2.378
22	9.304	19.859	20.07	20.071	22.838	3.526
23	1.059	34.498	69.293	35.003	13.648	6.579
23	1.461	33.74	65.385	23.03	13.634	5.786
23	0.703	34.802	55.269	15.879	13.372	3.534
24	15.402	19.691	29.625	48.648	6.977	1.533
24	29.36	24.88	29.304	51.551	6.192	1.731
24	15.395	23.927	29.032	55.752	8.193	4.791
25	5.652	13.887	36.632	20.283	11.53	4.13
25	4.266	10.318	26.131	22.679	14.326	3.069
25	3.348	19.061	43.204	28.904	8.879	2.991
26	24.576	1.581	1.405	44.252	14.147	4.064
26	5.452	2.663	1.717	36.543	16.102	3.477
26	9.239	7.218	3.952	39.47	13.596	1.327
27	21.912	1.008	0.9	0.704	11.958	1.26
27	30.854	1.13	1.332	0.403	12.59	3.962
27	25.852	1.778	0.441	0.388	8.696	1.721
28	0.685	2.947	7.019	37.327	4.973	31.315
28	4.811	1.463	6.231	35.124	3.569	28.023
28	10.683	0.347	6.499	57.451	3.09	22.592
29	18.931	0.887	24.945	42.205	9.055	3.187
29	8.216	0.581	25.808	52.269	9.494	4.275
29	8.355	0.7	24.492	52.092	10.407	4.291
30	2.64	0.329	5.946	2.341	9.215	10.114
30	2.716	0.898	5.812	5.95	8.65	10.345
30	3.367	2.238	3.715	2.299	7.143	6.902
31	0.185	9.779	34.818	18.912	9.232	0.525
31	0.279	12.959	31.868	23.764	8.808	1.136
31	0.19	5.405	32.905	18.142	11.712	1.332
32	3.81	6.534	0.506	25.337	12.961	4.08
32	2.091	5.559	0.266	29.623	11.768	5.383
32	3.983	5.292	1.938	44.753	13.274	5.518
33	1.525	9.143	24.256	31.079	4.618	4.197
33	1.794	7.625	27.342	24.476	5.816	3.112
33	0.407	6.801	36.486	27.22	6.814	1.031
34	9.953	14.931	18.029	6.404	11.676	8.562
34	14.105	12.621	14.01	6.609	11.99	5.999
34	10.672	21.049	24.249	5.594	13.347	7.749

## Sheet: H-SCORE
	HAMP		CD4		CD68
	N	T	N	T	N	T
1	2.932	3.401	22.346	15.507	25.397	9.285
1	0	5.54	21.08	15.591	27.453	4.076
1	1.245	3.698	19.559	22.7	42.478	2.768
2	16.888	2.691	34.951	46.1	20.904	3.527
2	11.048	1.547	40.399	27.282	25.135	2.319
2	9.955	1.608	38.886	32.389	23.032	3.699
3	1.979	1.801	6.127	38.482	7.599	1.874
3	0.374	0.513	6.395	40.164	4.691	1.575
3	0.772	0.809	5.301	54.708	5.639	0.749
4	5.304	8.515	1.302	14.266	21.025	2.659
4	4.318	1.962	1.216	12.742	24.404	1.259
4	7.274	1.982	1.232	24.606	29.283	6.62
5	36.687	30.701	58.286	1.579	16.765	13.646
5	33.333	14.084	44.613	0.847	13.258	9.992
5	40.538	16.347	34.992	0.604	8.767	15.37
6	3.415	8.25	22.498	2.783	23.254	31.027
6	1.809	5.53	23.657	6.39	18.578	22.013
6	3.004	3.113	15.679	2.447	17.562	25.211
7	3.772	25.077	0.422	32.914	22.702	17.481
7	7.882	5.014	0.114	29.885	24.264	12.614
7	1.998	6.33	0.132	22.668	26.137	17.767
8	0.475	0.652	3.155	4.645	8.841	12.285
8	0.502	1.291	4.397	1.588	12.486	14.372
8	2.953	0.506	3.325	1.336	6.692	25.036
9	3.748	9.944	21.414	29.006	6.086	16.081
9	8.745	7.581	24.188	14.807	13.151	14.298
9	9.142	20.889	19.976	10.401	9.904	13.26
10	28.543	3.076	31.882	33.463	30.967	6.761
10	30.611	0.381	27.529	19.77	28.874	6.385
10	41.646	2.785	23.564	21.414	32.894	6.029
11	1.421	1.245	27.312	35.809	24.07	2.516
11	1.811	2.4	33.318	37.194	35.813	5.509
11	1.097	6.974	62.537	43.546	31.039	2.428
12	2.771	12.687	35.378	55.382	14.832	6.156
12	2.795	7.452	36.708	57.448	14.652	4.224
12	1.573	13.359	40.7	51.259	16.627	3.1
13	1.772	0.72	21.728	50.686	4.739	7.863
13	4.596	1.053	17.082	24.689	8.12	11.846
13	5.051	2.081	21.926	36.195	8.333	12.321
14	0.803	7.458	1.461	2.402	25.637	22.643
14	1.617	6.93	0.075	3.828	20.45	7.764
14	2.119	1.117	0.178	1.818	22.397	19.606
15	10.725	8.735	17.439	24.566	16.614	6.02
15	12.958	8.782	15.731	21.888	12.655	3.161
15	10.737	12.88	16.954	36.281	15.738	3.139
16	23.077	23.159	64.363	14.209	28.292	4.967
16	29.024	25.555	62.34	11.879	36.739	1.732
16	36.457	0.182	71.51	18.973	49.607	4.702
17	11.166	11.748	13.291	15.396	3.634	4.902
17	9.436	11.306	16.932	10.919	2.759	3.955
17	11.976	2.297	11.864	24.091	2.085	3.517
18	73.875	1.869	0.709	23.682	30.954	19.982
18	73.941	3.998	0.416	22.447	38.381	14.132
18	80.446	2.132	0.168	8.696	31.628	13.021
19	11.765	10.307	78.217	45.972	9.346	18.465
19	12.246	10.343	73.032	102.234	8.913	17.175
19	14.716	7.892	71.735	91.049	17.855	19.086
20	2.536	0.35	15.737	17.749	13.544	1.252
20	4.188	0.49	21.919	14.61	8.625	6.119
20	4.531	0.166	11.967	21.699	8.74	4.192
21	1.888	0.743	0.98	45.687	13.774	0.813
21	1.538	0.033	0.485	43.553	12.787	0.186
21	2.361	0.144	0.98	31.83	13.059	0.623
22	8.871	37.546	23.445	27.074	38.016	1.695
22	16.319	20.359	23.282	32.897	33.019	3.679
22	20.617	11.701	25.349	25.241	35.022	6.071
23	38.551	1.059	110.556	42.424	30.84	12.547
23	37.634	1.515	120.769	26.182	30.152	12.319
23	37.535	0.803	101.326	17.871	29.035	7.225
24	20.893	16.724	40.457	61.639	13.327	2.597
24	25.957	29.74	40.833	63.863	13.463	2.947
24	26.503	16.227	36.489	64.341	15.422	8.445
25	15.805	6.128	50.838	30.071	25.647	7.6
25	12.623	4.475	36.01	31.116	32.233	5.921
25	20.994	3.496	59.975	37.365	19.609	5.289
26	1.854	25.793	1.622	57.612	31.747	7.565
26	3.424	6.349	1.939	45.787	36.139	5.812
26	7.607	9.77	4.494	47.315	30.669	2.038
27	1.163	22.019	0.9	0.854	26.964	2.309
27	1.569	34.39	1.486	0.403	27.49	6.33
27	1.94	27.511	0.504	0.388	16.522	2.824
28	3.102	1.121	8.535	39.49	8.702	46.412
28	1.707	5.126	6.836	37.572	5.469	38.859
28	0.446	11.043	7.115	63.33	5.598	33.086
29	1.005	19.67	30.905	56.806	16.854	7.409
29	0.697	8.266	33.806	69.964	16.677	6.563
29	0.8	8.716	31.192	74.483	18.908	8.697
30	0.395	2.776	7.581	2.471	14.991	18.286
30	1.036	2.878	7.051	6.255	14.097	20.514
30	2.321	3.807	4.202	2.299	11.958	12.628
31	12.068	0.231	59.442	27.438	22.325	0.735
31	15.477	0.319	54.644	30.449	18.523	2.13
31	6.672	0.19	53.113	25.221	25.27	3.109
32	7.176	4.026	0.607	34.741	30.76	6.945
32	7.157	2.163	0.372	43.208	23.638	9.765
32	6.462	4.272	2.972	61.817	28.712	9.056
33	9.866	1.525	36.872	37.782	9.053	7.668
33	8.063	1.983	37.729	29.507	10.459	4.943
33	7.698	0.498	49.499	33.211	13.527	1.587
34	15.567	11.583	25.603	7.033	22.384	12.557
34	13.856	15.303	19.029	7.246	26.219	8.302
34	21.944	11.192	26.251	6.337	25.935	12.155
