# Supplementary material for: HAMP as a Prognostic Biomarker for Colorectal Cancer Based on Tumor Microenvironment Analysis
Source: Front Oncol. 2022 Aug 5;12:884474. doi: 10.3389/fonc.2022.884474 (PMC9386429; doi:10.3389/fonc.2022.884474)
Supplement: Supplementary file 9 [file Table_2.xlsx]

## Sheet: uniCox
id	HR	HR.95L	HR.95H	pvalue
HAMP	1.01105	1.00102	1.02118	0.0308057
LCN1	1.02224	1.00224	1.04265	0.0291566
PENK	1.00234	1.00069	1.004	0.00548478
PTGDS	1.00029	1.00006	1.00052	0.0124762
S100B	1.00098	1.00012	1.00183	0.0254178
S100P	0.999956	0.999916	0.999997	0.034121
LCN12	1.00082	1.00003	1.00162	0.0431146
SLC22A17	1.00122	1.00038	1.00206	0.00433666
UMODL1	1.00201	1.00037	1.00365	0.0162772
FABP4	1.00024	1.00008	1.0004	0.00354137
MAPT	1.00119	1.00057	1.00181	0.000160453
LEP	1.00123	1.00019	1.00228	0.0204609
CSRP1	1.00001	1	1.00001	0.00512644
GNAI1	1.00056	1.00001	1.0011	0.0450762
TPM2	1.00001	1	1.00002	0.00147734
FGF2	1.00162	1.00076	1.00248	0.000217724
F2RL1	0.999805	0.999648	0.999962	0.0146783
DES	1	1	1.00001	0.00485671
ILK	1.00046	1.00005	1.00086	0.0263077
LTB4R	1.00047	1.00009	1.00086	0.0155863
BACH2	1.00188	1.0006	1.00316	0.00397594
PCSK2	1.00194	1.00097	1.00291	8.43653e-05
NOS1	1.00126	1.00053	1.002	0.000788037
CCR8	0.978615	0.958461	0.999194	0.041757
IL13	0.905327	0.834161	0.982565	0.0172643
AKT3	1.00068	1.00025	1.00111	0.00193153
PLCG2	1.00048	1	1.00096	0.0498424
SEMA3E	1.0031	1.00108	1.00513	0.00266447
SLIT2	1.0006	1.0001	1.00109	0.0187653
PLXNA3	1.00014	1.00001	1.00027	0.0362014
BDNF	1.00458	1.00174	1.00743	0.00154131
CER1	1.0026	1.00123	1.00398	0.000202149
CGB5	1.01093	1.00208	1.01987	0.0154044
CGB7	1.02805	1.0099	1.04653	0.00233466
CHGB	1.00007	1.00004	1.00011	1.02078e-05
CMTM5	1.01292	1.00267	1.02327	0.0133578
EPO	1.07567	1.01486	1.14012	0.014026
FGF8	1.04028	1.00696	1.0747	0.0174206
FGF9	1.00453	1.00141	1.00766	0.00443233
VEGFD	1.00312	1.00025	1.006	0.0332904
GAL	1.00032	1.00002	1.00063	0.0362986
GDF5	1.01307	1.00425	1.02197	0.00359893
GRP	1.00375	1.00131	1.0062	0.00255617
IL23A	1.00076	1.00008	1.00145	0.0282162
KL	1.00111	1.00014	1.00208	0.0243023
LHB	1.02815	1.00282	1.05412	0.0291778
NGF	1.02134	1.00866	1.03418	0.000925162
NRG2	1.00972	1.00325	1.01623	0.00319241
NTF4	1.00975	1.00239	1.01716	0.00935758
PMCH	0.83035	0.700034	0.984925	0.0328139
SCG2	1.0011	1.00045	1.00175	0.000914876
TNFSF12	1.00072	1.00008	1.00137	0.0271663
TSLP	1.01305	1.00001	1.02625	0.049755
UCN	1.00686	1.00209	1.01166	0.00480816
VGF	1.00026	1.00017	1.00035	2.40358e-08
VIP	1.00017	1.00001	1.00034	0.0352579
ADCYAP1R1	1.00231	1.00081	1.00381	0.00254642
AGTR1	1.00154	1.00056	1.00252	0.002064
ANGPTL1	1.00038	1.00006	1.00069	0.0180873
AR	1.00176	1.00067	1.00286	0.00163025
FGFR1	1.00019	1.00001	1.00038	0.0398218
HTR3A	1.0109	1.00346	1.01839	0.00400337
IL1RL2	1.00173	1.00001	1.00344	0.0485126
MC1R	1.00201	1.00067	1.00335	0.00319271
NGFR	1.00125	1.00055	1.00196	0.00049196
NPR3	1.00099	1.00009	1.00188	0.0309034
NRP2	1.00017	1.00007	1.00028	0.00120604
OXTR	1.0021	1.00104	1.00316	9.75869e-05
PGR	1.00222	1.00055	1.00388	0.00911641
PTGER2	0.998109	0.996507	0.999714	0.0209189
PTGER3	1.00142	1.00012	1.00273	0.0321559
PTH1R	1.00608	1.0027	1.00947	0.000420118
TACR1	1.00453	1.00045	1.00863	0.0295426
VIPR2	1.00537	1.00153	1.00922	0.00614322
SHC4	1.01053	1.00604	1.01504	3.99871e-06
BID	0.999708	0.999442	0.999975	0.0320567
PAK3	1.01196	1.00485	1.01913	0.000952796

## Sheet: multiCox
id	HR	HR.95L	HR.95H	pvalue
HAMP	1.01577	1.00606	1.02556	0.00140035
PTGDS	1.00061	1.0004	1.00081	1.20766e-08
S100P	0.999976	0.999938	1.00001	0.217956
LCN12	1.00129	1.00033	1.00225	0.00839964
SLC22A17	0.996614	0.995796	0.997432	5.65924e-16
UMODL1	1.00347	1.00181	1.00514	4.37272e-05
FABP4	1.00023	1.00007	1.00038	0.00398941
GNAI1	1.00094	1.00042	1.00146	0.000411056
TPM2	1.00008	1.00007	1.00008	1.62152e-101
F2RL1	0.999788	0.999654	0.999923	0.00205113
BACH2	0.994924	0.993795	0.996054	1.55353e-18
CCR8	0.955207	0.933966	0.976932	6.49887e-05
AKT3	1.00225	1.00184	1.00265	2.11205e-27
PLCG2	1.00144	1.00097	1.00192	2.51977e-09
PLXNA3	1.00017	1.00004	1.00031	0.0108654
CER1	0.974777	0.973454	0.976103	3.27051e-297
CHGB	1.00088	1.00084	1.00091	0
EPO	1.09014	1.02379	1.16078	0.00705943
VEGFD	0.983564	0.980959	0.986175	1.67924e-34
GAL	1.00051	1.00021	1.0008	0.0008548
GRP	1.00694	1.00435	1.00955	1.49494e-07
IL23A	1.0014	1.0008	1.002	5.05693e-06
PMCH	0.765031	0.648304	0.902773	0.00151984
SCG2	1.0023	1.0016	1.003	1.18346e-10
TSLP	1.02346	1.01106	1.036	0.000191519
VGF	0.999682	0.999587	0.999778	7.68849e-11
ANGPTL1	0.99798	0.997677	0.998284	6.65312e-39
FGFR1	0.999358	0.999194	0.999522	1.60345e-14
PTGER2	0.998325	0.996752	0.9999	0.0371255
PTGER3	0.991805	0.990607	0.993005	1.39825e-40
SHC4	1.01727	1.01263	1.02193	2.15813e-13
PAK3	1.04025	1.03243	1.04813	1.19137e-24
